# Supplementary material for: A Point Mutation in p190A RhoGAP Affects Ciliogenesis and Leads to Glomerulocystic Kidney Defects
Source: PLoS Genet. 2016 Feb 9;12(2):e1005785. doi: 10.1371/journal.pgen.1005785 (PMC4747337; doi:10.1371/journal.pgen.1005785)
Supplement: S1 Table — (XLSX) [file pgen.1005785.s008.xlsx]

## Sheet: Sheet1
Name	Sequence	Use
Arhgap35 seqT4902A fwd	GGTTTAGGAGCTGCTGG	Sanger sequencing Arhgap35 point mutation
Arhgap35 seqT4902A rev	ATGCCACCCTGTCAAGAAGACG	Sanger sequencing Arhgap35 point mutation
rs31200925-FW	TGATTGTGGATGTGGTAGGCG	RFLP genotyping on rs31200925
rs31200925-BW	GCTTCTCACGGCAACATGGAAC	RFLP genotyping on rs31200925
rs31924991-FW	ACCATGCTTGTCCACCTTCTCG	RFLP genotyping on rs31924991
rs31924991-BW	CCACTACCACAATTTTCGAGCC	RFLP genotyping on rs31924991
Arhgap35_WT_fwd_geno_(Jackson)	TAGCTACAGCAAAGGACAAGTATGA	genotyping Arhgap35-/- mice
Arhgap35_KO_fwd_geno_(Jackson)	GAGTCGAATCAAGCTGATCC	genotyping Arhgap35-/- mice
Arhgap35_common_rev_geno_(Jackson)	ATAAAACTACGAGCTTCTTCCCAAG	genotyping Arhgap35-/- mice
rArhgap351_Rev_quickchange	CCAGAAGCAGATGGACAGGTTCTCACTGGTCAT	generating the L1396Q mutation				mGrlf1_Fw_BglII	CGGCAGATCTTTCTTACTTAGACCAAGG	mGrlf1_Fw_BglII	CGGCAGATCTTTCTTACTTAGACCAAGG	mGrlf1_Fw_BglII	CGGCAGATCTTTCTTACTTAGACCAAGG	mGrlf1_Fw_BglII	CGGCAGATCTTTCTTACTTAGACCAAGG	mGrlf1_Fw_BglII	CGGCAGATCTTTCTTACTTAGACCAAGG	mGrlf1_Fw_BglII	CGGCAGATCTTTCTTACTTAGACCAAGG	mGrlf1_Fw_BglII	CGGCAGATCTTTCTTACTTAGACCAAGG	mGrlf1_Fw_BglII	CGGCAGATCTTTCTTACTTAGACCAAGG	mGrlf1_Fw_BglII	CGGCAGATCTTTCTTACTTAGACCAAGG	mGrlf1_Fw_BglII	CGGCAGATCTTTCTTACTTAGACCAAGG	mGrlf1_Fw_BglII	CGGCAGATCTTTCTTACTTAGACCAAGG	mGrlf1_Fw_BglII	CGGCAGATCTTTCTTACTTAGACCAAGG	mGrlf1_Fw_BglII	CGGCAGATCTTTCTTACTTAGACCAAGG	mGrlf1_Fw_BglII	CGGCAGATCTTTCTTACTTAGACCAAGG	mGrlf1_Fw_BglII	CGGCAGATCTTTCTTACTTAGACCAAGG	mGrlf1_Fw_BglII	CGGCAGATCTTTCTTACTTAGACCAAGG	mGrlf1_Fw_BglII	CGGCAGATCTTTCTTACTTAGACCAAGG	mGrlf1_Fw_BglII	CGGCAGATCTTTCTTACTTAGACCAAGG	mGrlf1_Fw_BglII	CGGCAGATCTTTCTTACTTAGACCAAGG	mGrlf1_Fw_BglII	CGGCAGATCTTTCTTACTTAGACCAAGG	mGrlf1_Fw_BglII	CGGCAGATCTTTCTTACTTAGACCAAGG	mGrlf1_Fw_BglII	CGGCAGATCTTTCTTACTTAGACCAAGG
rArhgap35_Fwd_quickchange	ATGACCAGTGAGAACCTGTCCATCTGCTTCTGG	generating the L1396Q mutation
rArhgap35_Fwd_BglII	ACCAAAGCCTCCTGTGCATTTTGA	cloning the GAP domain (nt 4417-5413)
rArhgap35_Rev_EcoRI	CGTCGACTGCAGAATTCTCAAGAAGAC	cloning the GAP domain (nt 4417-5413)
Arhgap35 Fwd ISH	CAGTGTGGTGGGATTGTCAG	Arhgaph35 ISH probe PCR
Arhgap35_T7 Rev ISH	CGATGTTAATACGACTCACTATAGGGGCTTCTTGGCCTTCTGTGTC	Arhgaph35 ISH probe PCR
rArhgap35_R1284A_Fwd_qkch	ACTTGTTTCCACTGACCGCGTAGATGCCTTCAGTGC	generating the R1284A mutation
rArhgap35_R1284A_Rev_qkch	GCACTGAAGGCATCTACGCGGTCAGTGGAAACAAGT	generating the R1284A mutation
rArhgap35_GBD_1-266_Fwd_qkch	AAGCTCTCAAGCAGCAGTGAGAATTCTGCAGTCG	cloning the GTP binding domain
rArhgap35_GBD_1-266_Rev_qkch	CGACTGCAGAATTCTCACTGCTGCTTGAGAGCTT	cloning the GTP binding domain
rArhgap35_GBD-FF_1-600_Fwd_qkch	CAATATTGATAGGATCAATTTGTGAGAATTCTGCAGTCGACGG	cloning the GTP binding and FF domains
rArhgap35_GBD-FF_1-600_Rev_qkch	CCGTCGACTGCAGAATTCTCACAAATTGATCCTATCAATATTG	cloning the GTP binding and FF domains
rArhgap35_GAP_1200-1500_Fwd_qkch	TGGAATGACAGCATTGTCCATTCCGGACTTGTACAG	cloning GAP domain for localization studies
rArhgap35_GAP_1200-1500_Rev_qkch	CTGTACAAGTCCGGAATGGACAATGCTGTCATTCCA	cloning GAP domain for localization studies
[truncated: 5,000 more columns]
